# Supplementary material for: Operational Domains Governing Melt Flow Index Variability in Industrial Polypropylene Production
Source: Polymers (Basel). 2026 Jul 6;18(13):1670. doi: 10.3390/polym18131670 (PMC13364017; doi:10.3390/polym18131670)
Supplement: Supplementary file 1 [file polymers-18-01670-s001.zip]

Archive with 1 entries (1 files):
- polymers-4407937-supplementary.pdf
